# Supplementary material for: Deciphering Complex Interactions Between LTR Retrotransposons and Three Papaver Species Using LTR_Stream
Source: Genomics Proteomics Bioinformatics. 2025 Jul 8;23(4):qzaf061. doi: 10.1093/gpbjnl/qzaf061 (PMC12582370; doi:10.1093/gpbjnl/qzaf061)
Supplement: qzaf061_Supplementary_Data [file qzaf061_supplementary_data.zip]

Archive with 26 entries (26 files):
- Table S6.docx
- Fig S1.pdf
- Fig S2.pdf
- Fig S3.pdf
- Fig S4.pdf
- Fig S5.pdf
- Fig S6.pdf
- Fig S7.pdf
- Fig S8.pdf
- Fig S9.pdf
- Fig S10.pdf
- Fig S11.pdf
- Fig S12.pdf
- Fig S13.pdf
- Fig S14.pdf
- Fig S15.pdf
- Fig S16.pdf
- Fig S17.pdf
- File S1.pdf
- File S2.pdf
- Supplementary material captions.docx
- Table S1.docx
- Table S2.docx
- Table S3.docx
- Table S4.docx
- Table S5.xlsx
