# Supplementary material for: Deciphering Complex Interactions Between LTR Retrotransposons and Three Papaver Species Using LTR_Stream
Source: Genomics Proteomics Bioinformatics. 2025 Jul 8;23(4):qzaf061. doi: 10.1093/gpbjnl/qzaf061 (PMC12582370; doi:10.1093/gpbjnl/qzaf061)
Supplement: qzaf061_Supplementary_Data [file qzaf061_supplementary_data.zip › Table S5.xlsx]

## Sheet: Sheet1
Table S5 Consensus sequences of GAG and PROT across different sub-lineages
Table S5A GAG
Sub-lineage	Consensus sequence
A	FDGTGAEHLQSYSMALVPWANHEVVMCKFFPASLEGEARRWFYNIPPGTIESYETLVELFIGTYMHNTRPRPRADRLFTLQRRFGESLRSLTNR
C	CAIQHIRAYSRSLLQYEHNDAVMCKYFAASLAGEALKWFEALPVESIGSFNELQNTFLGQYISNNLTRPGIETAFGLRRRAESLRSLTTR
E	FDGSTCAVQHIKAYVRCMLQWENHDSVLCKYFASSLTGEALKWFEGLPRNTISSFNHLQTTFLGAYITNNSSRLGIEDVFGLRQRVGESLKHLVRRWKTMCSEMAGRVDEKYLILSF
G	YDGSSDPAAHIRYYNRILARWSQNDAVLCRYFPSSLKGSALSWFDNLPPDSINSYDQLAEKFLRTYMYNKAVNTGMDKLFSLAIGYKENTREYTNR
H	YDGSSDPAAHIRYYNRVLARWSQNDAVLCRYFPSSLKGSALSWFDNLPPDSIHSYDQLAEKFLRTYMYNKAVNTGMDKLFSLAIGYKETTREYTNRWHKCQAIGSVDPVVSI
I	YDGSTDPAAHLRYYNRMMARWDNEDSILCRYFPSSLKGSALSWFDNLPSNSIDSYDQLTEKFLATYMYNKVVNTGMDKLFSLEMKYKETIREYTDRWHKICQAIGNVDPVVSI
J	YDGSSDPAAHIRYYNRVLARWGQNDAVLCRYFPSSLKGSALSWFDNLPPDSIHSYDQLAEKFLRTYMYNKTVNTGMDKLFSLAIGYKETTREYTNRWHKICQAIGSVDPVVSI
K	YEGTGDPASHVRYFERVLARWENDDVVLCRYFPSSLKGSALRWYDKIMPRSITSFQQLSRAFIEAYMYNISTGVGLEKLWVLAKHNKESTRAFRERWNKLCLDIGNVTPEVAINCFHHAL
L	FDGNTCAIQHVKAYLRSMLQWEHQDAVLCKYFASSLSDEALKWFEGLPANSINSFQQLRAIFLGAYITSNTSRLGIEDVFGIRQRPGESLRELTKRWKTMCSEMAGRVPERFLILSFVKAM
M	FDGNTCAIQHVKAYLRSMLQWEHQDAVLCKYFASSLSDEALKWFEGLPANSINSFQQLRAIFLGAYITSNTSRLGIEDVFGIRQRPGESLRELTKRWKTMCSEMAGRVPERFLILSFVKAM
O	FDGSTCAIQHVKAYLRCMLQWEHQDAVLCKYFASSLTDEALKWFEGLPSDSIGSFQQLRSTFLGAYITNNESRLGIEHVFGLRQRPGEGLRGLTKR
P	FDGSTCAVQHVKAYLRCMLQWEQHDAVLCKYFASSLTDEALKWFEGLPSNSIGSFQQLRSTFLGAYITNNESRLGVEHVFGLRQRPGEGLRGLTKR
R	FDGTTCAIQHIKAYVRCMLQWENHDAVLCKYFASSLTGEALKWFEGLPKNTITSFNHLQTTFLGAYISNNSSRPGIEDVFGLKQRIGESLKHLTKR
S	FDGTTCAIQHIKAYVRCMLQWENHDAVLCKYFASSLTGEALKWFEGLPKNTITSFNHLQTTFLGAYISNNSSRPGIEDVFGLKQRIGESLKHLTKR
T	FDGTTCAIQHIKAYVRCMLQWENHDAVLCKYFASSLTGEALKWFEGLPKNTITSFNHLQTTFLGAYISNNSSRPGIEDVFGLKQRIGESLKHLTKRMCGRVDER
Table S5B PROT
Sub-lineage	Consensus sequence
A	LVDSGSSVEVLFYDTFKRMNLSDDLLVPSTYRIYGFNGTVTVPKGEVTLRVSDGGGYLDTLTTFCVVDVASPYEAIIG
B	LIDAGSAVDILFYHAYKAMGYEDKQLKKVDYNIHGFNNSITKPKGEFVMRLLLGEIQMDVTLCVINIESPYNMLLG
C	LIDPGSSVDILFYHTFKTMGGRDDELIASTYKIYGFNGSANKPKGEVTMHIPLQSQMTAINFCVVDVESPYNALIG
D	LIDTGSSVDIIFYHAFRGMGFKDEEMSSSTYFVHGFGKSTTKPKGEIVVRIPLGEIETHVTLCVVDMESPYNMLLG
E	LIDTGSSVNILFYHAYKTLGGKDDELIPSTYKIYGFNGTANKPKGEVSMRIPLSKMQTEILFCVVDVESPYNALIG
F	LVDMGSSIDIIFYQALRRMGIGDEEIQKTDCLIHGLGNSTTKPKGEITLKIPLGEIETQVNFCVVDMESPYNMLLG
G	LIDGGSSVNVLFYDAFKRMKLHDEQLMTSYYTIYGFNGAPTKPLGDIVLQVNAGPMKVETRFSVVDAPSPYNAIIG
H	LIDGGSSVNVLFYDAFKRMKLHEEQLMTSYYTIYGFNGAPTKPLGDIVLQVNAGPMKVETRFSVVDAPSPYNAIIG
I	LIDGGSSVNVLFYDTFKRMELNDEQLLSSYYTIYGFNGAATKPLGDIVLQVDAGPMKVDTRFSVVDAPSPYNAIIG
J	LIDGGSSVNVLFYDAFKRMKLHDEQLMTSYHTIYGFNGAPTKPLGDIVLQVNAGPMKLETRFSVVDTPSPYNAIIG
K	LIDGGSSMNVLYYDTFKRMGFKDEDLVSSPYTIYGFNGASSKPKGDITLEVHAGPMKQEASFSVIDAPSPYNAIMG
L	LIDTGSSVNILFHHAYRTMKGRDEDLIPSTYKIYGFNGTANKPKGEITMHILLSGLVTEILFCVVEVDSPYNALIG
M	LIDTGSSVNILFHHAYRTMKGRDEDLIPSTYKIYGFNGTANKPKGEITMHILLSGLVTEILFCVVEVDSPYNALIG
N	LIDSGSSTNILFYHTFRKMGFKDGDLAESPYLIHGFGNSIVEPKGEITLRIPLGKVETQVTFCVLDVSPYNMLLG
O	LIDTGSSVNILFYHAYRTMKGRDEDLIPSTYKIYGFNGTANKPKGEITMHIPLDGLITEILFCVVDVESPYNALIG
P	LIDTGSSVNILFYHAYRTMKGRDEDLIPSTYKIYGFNGTANKPKGEITMYIPLDGMITEILFCVVDVESPYNALIG
Q	LIDAGSSVNILFYHTFKKMGLKDEEMSESAYLIHGFEGSAIKPVGDIVLRIPLGKIETQLTLCVVEMESPYNMLLG
R	LIDTGSSVNILFYHTYKTMGGRDDDLIPSTYKIYGFNGTANKPKGEVTMRIPLKGISSEILFCVVDVESPYNALIG
S	LVDTGSSVNILFYHTYKTMGGRDDDLIPSTYKIYGFNGTANKPKGEVTMQIPLKGISSEISFCVVDVESPYNALIG
T	LIDTGSSVNILFYHTYKTMGGRDDDLIPSTYKIYGFNGTANKPKGEVTMRIPLKGISSEILFCVVDVESPYNALIG
